# Supplementary material for: Inclusion of Red Macroalgae (Asparagopsis taxiformis) in Dairy Cow Diets Modulates Feed Intake, Chewing Activity and Estimated Saliva Secretion
Source: Animals (Basel). 2023 Jan 31;13(3):489. doi: 10.3390/ani13030489 (PMC9913350; doi:10.3390/ani13030489)
Supplement: Supplementary file 1 [file animals-13-00489-s001.zip]

Archive with 1 entries (1 files):
- animals-2144954-supplementary.pdf
